# Supplementary material for: Pomegranate Extract Potentiates the Anti-Demineralizing, Anti-Biofilm, and Anti-Inflammatory Actions of Non-Alcoholic Mouthwash When Associated with Sodium-Fluoride Trimetaphosphate
Source: Antibiotics (Basel). 2022 Oct 25;11(11):1477. doi: 10.3390/antibiotics11111477 (PMC9686636; doi:10.3390/antibiotics11111477)
Supplement: Supplementary file 1 [file antibiotics-11-01477-s001.zip]

Archive with 1 entries (1 files):
- antibiotics-1924221-supplementary.pdf
